# Supplementary material for: Acute opioid responses are modulated by dynamic interactions of Oprm1 and Fgf12
Source: eLife. 2026 Jul 29;14:RP108845. doi: 10.7554/eLife.108845 (PMC13421559; doi:10.7554/eLife.108845)
Supplement: Supplementary file 1. [file elife-108845-supp1.xlsx]

## Sheet: Table_S2
Supplementary Table 1: Genome-wide significant loci associated with morphine and naloxone responses (quantile-normalized)
Locus	Peak LOD	Chr	Peak	Add Effect	Short description	Time Period	Sex ‡	N Strains	GN BXD Trait
Mor1a	3.99	1	74.07	-0.4	Morphine-induced locomotion, distance traveled	0-15	F	64	11583
Mor1a	3.95	1	74.07	-0.37	Morphine-induced locomotion, distance traveled	15-30	F	64	11586
Mor1a	4.42	1	77.64	-0.42	Morphine-induced locomotion, distance traveled	0-15	F	64	11583
Nalx1a	3.96279	1	128.544	-0.425256	Naloxone-induced withdrawal, salivation	NA	MF	64	11875
Nalx1b	4.13622	1	167.169	-0.438169	Naloxone-induced withdrawal, salivation	NA	MF	64	11875
Mor1b	4.32	1	173.53	-0.38	Morphine-induced locomotion, distance traveled	150-165	F	64	11584
Mor4a	4.06	4	21.69	-0.39	Morphine-induced locomotion, distance traveled	45-60	M	63	11331
Mor5a	3.84	5	9.85	0.41	Morphine-induced locomotion, distance traveled	60-75	F	64	11589
Mor5a	4.62	5	9.85	0.47	Morphine-induced locomotion, distance traveled	75-90	F	64	11590
Mor5a	4.49	5	9.85	0.48	Morphine-induced locomotion, distance traveled	90-105	F	64	11580
Mor5a	5.01	5	9.85	0.52	Morphine-induced locomotion, distance traveled	105-120	F	64	11581
Mor5a	4.11	5	9.85	0.47	Morphine-induced locomotion, distance traveled	120-135	F	64	11582
Mor5a	4	5	13.91	0.41	Morphine-induced locomotion, distance traveled	60-75	F	64	11589
Mor5a	3.8	5	13.91	0.4	Morphine-induced locomotion, distance traveled	45-60	F	64	11588
Mor5b	3.86	5	82.22	0.41	Morphine-induced locomotion, distance traveled	30-45	F	64	11587
Nalx6a	4.6852	6	116.943	-0.417971	Naloxone-induced withdrawal, horizontal activity	0-15	MF	64	11871
Nalx6a	4.64627	6	116.943	-0.421779	Naloxone-induced withdrawal, locomotion	0-15	MF	64	11870
Nalx6a	3.97553	6	116.943	-0.387607	Naloxone-induced withdrawal, horizontal activity	0-15	F	64	11614
Nalx6a	4.38843	6	116.943	-0.41032	Naloxone-induced withdrawal, locomotion	0-15	F	64	11613
Mor7a	3.88	7	84.15	-0.46	Morphine-induced locomotion, distance traveled	90-105	M	63	11323
Mor7a	5.28	7	96.83	-0.44	Morphine-induced locomotion, distance traveled	0-15	M	63	11326
Mor7a	3.89	7	96.83	-0.39	Morphine-induced locomotion, distance traveled	30-45	M	63	11330
Mor7a	3.88	7	96.83	-0.39	Morphine-induced locomotion, distance traveled	45-60	M	63	11331
Mor7a	4.15	7	104.15	-0.48	Morphine-induced locomotion, distance traveled	45-60	M	63	11331
Mor7a	3.96	7	107.29	-0.43	Morphine-induced locomotion, distance traveled	45-60	M	63	11331
Mor7a	3.95	7	114.58	-0.34	Morphine-induced locomotion, distance traveled	30-45	F	64	11587
Mor9a	3.9	9	83.86	0.45	Morphine-induced locomotion, distance traveled	120-135	F	64	11582
Mor10a	9.46	10	4.94	-0.58	Morphine-induced locomotion, distance traveled	60-75	M	63	11332
Mor10a	8.12	10	4.94	-0.6	Morphine-induced locomotion, distance traveled	75-90	M	63	11333
Mor10a	4.02	10	4.94	-0.45	Morphine-induced locomotion, distance traveled	120-135	M	63	11325
Mor10a/ Nalx10a	4.32555	10	5.60525	-0.424544	Naloxone-induced withdrawal, change in locomotion	NA	M	63	11339
Mor10a	10.53	10	5.64	-0.59	Morphine-induced locomotion, distance traveled	30-45	M	63	11330
Mor10a	10.06	10	5.64	-0.59	Morphine-induced locomotion, distance traveled	45-60	M	63	11331
Mor10a	4.23	10	8.9	-0.4	Morphine-induced locomotion, distance traveled	0-15	F	64	11583
Mor10a	3.8	10	8.9	-0.42	Morphine-induced locomotion, distance traveled	120-135	F	64	11582
Mor10a	4.07	10	8.9	-0.41	Morphine-induced locomotion, distance traveled	0-15	M	63	11326
Mor10a	5.05	10	8.9	-0.51	Morphine-induced locomotion, distance traveled	120-135	M	63	11325
Mor10a	4.6	10	8.9	-0.46	Morphine-induced locomotion, distance traveled	105-120	F	64	11581
Mor10a	6.86	10	8.9	-0.59	Morphine-induced locomotion, distance traveled	105-120	M	63	11324
Mor10a	8.52	10	8.9	-0.54	Morphine-induced locomotion, distance traveled	30-45	F	64	11587
Mor10a	6.44	10	8.9	-0.52	Morphine-induced locomotion, distance traveled	90-105	F	64	11580
Mor10a	9.3	10	8.9	-0.56	Morphine-induced locomotion, distance traveled	15-30	M	63	11329
Mor10a	7.79	10	8.9	-0.52	Morphine-induced locomotion, distance traveled	15-30	F	64	11586
Mor10a	9.6	10	8.9	-0.59	Morphine-induced locomotion, distance traveled	45-60	F	64	11588
Mor10a	9.58	10	8.9	-0.59	Morphine-induced locomotion, distance traveled	60-75	F	64	11589
Mor10a	8.34	10	8.9	-0.58	Morphine-induced locomotion, distance traveled	75-90	F	64	11590
Mor10a	7.51	10	8.9	-0.61	Morphine-induced locomotion, distance traveled	90-105	M	63	11323
Mor10a	3.93	10	12.85	-0.43	Morphine-induced locomotion, distance traveled	90-105	F	64	11580
Nalx12a	3.83445	12	27.5937	0.387888	Naloxone-induced withdrawal, locomotion	0-15	F	64	11613
Nalx12a	4.37664	12	27.5937	0.438215	Naloxone-induced withdrawal, locomotion	0-15	MF	64	11870
Nalx12a	4.91427	12	27.5937	0.459717	Naloxone-induced withdrawal, horizontal activity	0-15	MF	64	11871
Nalx12a	4.25645	12	36.0093	0.474701	Naloxone-induced withdrawal, horizontal activity	0-15	F	64	11614
Mor12a	4.03	12	70.75	-0.42	Morphine-induced locomotion, distance traveled	0-15	F	64	11583
Mor12b	5.15	12	99.58	-0.45	Morphine-induced locomotion, distance traveled	0-15	F	64	11583
Mor12b	5.44	12	99.58	-0.43	Morphine-induced locomotion, distance traveled	15-30	F	64	11586
Mor12b	5.71	12	99.58	-0.44	Morphine-induced locomotion, distance traveled	30-45	F	64	11587
Mor12b	5.6	12	99.58	-0.43	Morphine-induced locomotion, distance traveled	65-70	F	64	11589
Mor12b	3.94	12	99.58	-0.39	Morphine-induced locomotion, distance traveled	75-90	F	64	11590
Mor12b	4.01	12	104.28	-0.4	Morphine-induced locomotion, distance traveled	15-30	F	64	11586
Nalx14a	3.99884	14	52.1292	-0.4068	Naloxone-induced withdrawal, number of jumps	NA	M	63	11336
Nalx14b	4.24947	14	118.462	-0.244764	Naloxone-induced withdrawallocomotion	0-15	MF	64	11870
Nalx14b	4.3601	14	118.462	-0.254165	Naloxone-induced withdrawal, horizontal activity	0-15	MF	64	11871
Mor16a / Nalx16a	5.33915	16	27.454	-0.467505	Naloxone-induced withdrawalchange in locomotion	NA	M	63	11339
Mor16a / Nalx16a	10.56	16	27.45	-0.61	Morphine-induced locomotion, distance traveled	165-180	F	64	11585
Mor16a / Nalx16a	4.28	16	27.45	-0.45	Morphine-induced locomotion, distance traveled	165-180	M	63	11328
Mor16a / Nalx16a	5.83	16	28.99	-0.51	Morphine-induced locomotion, distance traveled	150-165	F	64	11584
Mor16a / Nalx16a	3.92	16	28.99	-0.44	Morphine-induced locomotion, distance traveled	165-180	M	63	11328
Nalx16b	4.01805	16	59.7234	0.41876	Naloxone-induced withdrawal, salivation		MF	64	11875
‡ MF = male and female joint mapping. M / F = significant in both sexes but –logP value applies to first entry
