# Supplementary material for: Acute opioid responses are modulated by dynamic interactions of Oprm1 and Fgf12
Source: eLife. 2026 Jul 29;14:RP108845. doi: 10.7554/eLife.108845 (PMC13421559; doi:10.7554/eLife.108845)
Supplement: Supplementary file 2. [file elife-108845-supp2.xlsx]

## Sheet: Suppl_Table_all_traits
Trait ID	Symbol	Description	PubMed_ID	QTL_Chr	QTL_Mb	Locus_at_Peak	Max_LRS
11358	M_NX_VCOUNT_3	Central nervous system, pharmacology, behavior: Morphine response (50 mg/kg ip) and naloxone response (30 mg/kg ip), naloxone-induced withdrawal after morphine, vertical activity (rears) from 0-15 min for males [n beam breaks]	19958391	3	25.0411	rs31043210	11.2374
11583	F_AMDIST15	Central nervous system, pharmacology, behavior: Morphine response (50 mg/kg ip), locomotion (open field) from 0-15 min after injection in an activity chamber for females [cm]	19958391	1	77.0461	rsm10000000562	16.9521
11326	M_AMDIST15	Central nervous system, pharmacology, behavior: Morphine response (50 mg/kg ip), locomotion (open field) from 0-15 min after injection in an activity chamber for males [cm]	19958391	10	8.89548	rsm10000012081	16.4353
11840	AMDIST15	Central nervous system, pharmacology, behavior: Morphine response (50 mg/kg ip), locomotion (open field) from 0-15 min after injection in an activity chamber for males and females [cm]	19958391	11	99.9017	rsm10000014457	17.1941
11581	F_AMDIST120	Central nervous system, pharmacology, behavior: Morphine response (50 mg/kg ip), locomotion (open field) from 105-120 min after injection in an activity chamber for females [cm]	19958391	10	8.89548	rsm10000012081	14.2629
11324	M_AMDIST120	Central nervous system, pharmacology, behavior: Morphine response (50 mg/kg ip), locomotion (open field) from 105-120 min after injection in an activity chamber for males [cm]	19958391	10	8.89548	rsm10000012081	24.7389
11838	AMDIST120	Central nervous system, pharmacology, behavior: Morphine response (50 mg/kg ip), locomotion (open field) from 105-120 min after injection in an activity chamber for males and females [cm]	19958391	10	8.89548	rsm10000012081	23.5935
11582	F_AMDIST135	Central nervous system, pharmacology, behavior: Morphine response (50 mg/kg ip), locomotion (open field) from 120-135 min after injection in an activity chamber for females [cm]	19958391	1	173.533	rsm10000002179	16.1606
11325	M_AMDIST135	Central nervous system, pharmacology, behavior: Morphine response (50 mg/kg ip), locomotion (open field) from 120-135 min after injection in an activity chamber for males [cm]	19958391	10	8.89548	rsm10000012081	17.8328
11839	AMDIST135	Central nervous system, pharmacology, behavior: Morphine response (50 mg/kg ip), locomotion (open field) from 120-135 min after injection in an activity chamber for males and females [cm]	19958391	10	8.89548	rsm10000012081	17.3086
11586	F_AMDIST30	Central nervous system, pharmacology, behavior: Morphine response (50 mg/kg ip), locomotion (open field) from 15-30 min after injection in an activity chamber for females [cm]	19958391	10	8.89548	rsm10000012081	21.8646
11329	M_AMDIST30	Central nervous system, pharmacology, behavior: Morphine response (50 mg/kg ip), locomotion (open field) from 15-30 min after injection in an activity chamber for males [cm]	19958391	10	5.6369	rsm10000012031	21.2227
11843	AMDIST30	Central nervous system, pharmacology, behavior: Morphine response (50 mg/kg ip), locomotion (open field) from 15-30 min after injection in an activity chamber for males and females [cm]	19958391	10	8.89548	rsm10000012081	24.0998
11584	F_AMDIST165	Central nervous system, pharmacology, behavior: Morphine response (50 mg/kg ip), locomotion (open field) from 150-165 min after injection in an activity chamber for females [cm]	19958391	16	27.4535	rsm10000019205	21.2517
11327	M_AMDIST165	Central nervous system, pharmacology, behavior: Morphine response (50 mg/kg ip), locomotion (open field) from 150-165 min after injection in an activity chamber for males [cm]	19958391	16	27.454	rsm10000019206	11.3936
11841	AMDIST165	Central nervous system, pharmacology, behavior: Morphine response (50 mg/kg ip), locomotion (open field) from 150-165 min after injections in an activity chamber for males and females [cm]	19958391	16	27.454	rsm10000019206	22.8066
11585	F_AMDIST180	Central nervous system, pharmacology, behavior: Morphine response (50 mg/kg ip), locomotion (open field) from 165-180 min after injection in an activity chamber for females [cm]	19958391	16	27.454	rsm10000019206	27.6474
11328	M_AMDIST180	Central nervous system, pharmacology, behavior: Morphine response (50 mg/kg ip), locomotion (open field) from 165-180 min after injection in an activity chamber for males [cm]	19958391	16	27.454	rsm10000019206	14.8441
11842	AMDIST180	Central nervous system, pharmacology, behavior: Morphine response (50 mg/kg ip), locomotion (open field) from 165-180 min after injection in an activity chamber for males and females [cm]	19958391	16	27.454	rsm10000019206	27.2542
11587	F_AMDIST45	Central nervous system, pharmacology, behavior: Morphine response (50 mg/kg ip), locomotion (open field) from 30-45 min after injection in an activity chamber for females [cm]	19958391	10	8.89548	rsm10000012081	29.3434
11330	M_AMDIST45	Central nervous system, pharmacology, behavior: Morphine response (50 mg/kg ip), locomotion (open field) from 30-45 min after injection in an activity chamber for males [cm]	19958391	10	5.6369	rsm10000012031	32.98
11844	AMDIST45	Central nervous system, pharmacology, behavior: Morphine response (50 mg/kg ip), locomotion (open field) from 30-45 min after injection in an activity chamber for males and females [cm]	19958391	10	5.6369	rsm10000012031	33.6973
11588	F_AMDIST60	Central nervous system, pharmacology, behavior: Morphine response (50 mg/kg ip), locomotion (open field) from 45-60 min after injection in an activity chamber for females [cm]	19958391	10	8.89548	rsm10000012081	33.1246
11331	M_AMDIST60	Central nervous system, pharmacology, behavior: Morphine response (50 mg/kg ip), locomotion (open field) from 45-60 min after injection in an activity chamber for males [cm]	19958391	10	5.6369	rsm10000012031	41.5017
11845	AMDIST60	Central nervous system, pharmacology, behavior: Morphine response (50 mg/kg ip), locomotion (open field) from 45-60 min after injection in an activity chamber for males and females [cm]	19958391	10	5.6369	rsm10000012031	38.9331
11589	F_AMDIST75	Central nervous system, pharmacology, behavior: Morphine response (50 mg/kg ip), locomotion (open field) from 60-75 min after injection in an activity chamber for females [cm]	19958391	10	8.89548	rsm10000012081	30.988
11332	M_AMDIST75	Central nervous system, pharmacology, behavior: Morphine response (50 mg/kg ip), locomotion (open field) from 60-75 min after injection in an activity chamber for males [cm]	19958391	10	5.6369	rsm10000012031	40.1332
11846	AMDIST75	Central nervous system, pharmacology, behavior: Morphine response (50 mg/kg ip), locomotion (open field) from 60-75 min after injection in an activity chamber for males and females [cm]	19958391	10	8.89548	rsm10000012081	38.311
11590	F_AMDIST90	Central nervous system, pharmacology, behavior: Morphine response (50 mg/kg ip), locomotion (open field) from 75-90 min after injection in an activity chamber for females [cm]	19958391	10	8.89548	rsm10000012081	25.7005
11333	M_AMDIST90	Central nervous system, pharmacology, behavior: Morphine response (50 mg/kg ip), locomotion (open field) from 75-90 min after injection in an activity chamber for males [cm]	19958391	10	5.6369	rsm10000012031	33.8147
11847	AMDIST90	Central nervous system, pharmacology, behavior: Morphine response (50 mg/kg ip), locomotion (open field) from 75-90 min after injection in an activity chamber for males and females [cm]	19958391	10	8.89548	rsm10000012081	34.2274
11580	F_AMDIST105	Central nervous system, pharmacology, behavior: Morphine response (50 mg/kg ip), locomotion (open field) from 90-105 min after injection in an activity chamber for females [cm]	19958391	10	8.89548	rsm10000012081	20.7112
11323	M_AMDIST105	Central nervous system, pharmacology, behavior: Morphine response (50 mg/kg ip), locomotion (open field) from 90-105 min after injection in an activity chamber for males [cm]	19958391	10	8.89548	rsm10000012081	30.5028
11837	AMDIST105	Central nervous system, pharmacology, behavior: Morphine response (50 mg/kg ip), locomotion (open field) from 90-105 min after injection in an activity chamber for males and females [cm]	19958391	10	8.89548	rsm10000012081	30.3642
11572	F_AMCNT15	Central nervous system, pharmacology, behavior: Morphine response (50 mg/kg ip), locomotion from 0-15 min after injection in an activity chamber for females [n beam breaks]	19958391	11	99.9017	rsm10000014457	17.6632
11315	M_AMCNT15	Central nervous system, pharmacology, behavior: Morphine response (50 mg/kg ip), locomotion from 0-15 min after injection in an activity chamber for males [n beam breaks]	19958391	5	16.2507	rsm10000005875	14.998
11829	AMCNT15	Central nervous system, pharmacology, behavior: Morphine response (50 mg/kg ip), locomotion from 0-15 min after injection in an activity chamber for males and females [n beam breaks]	19958391	11	99.9017	rsm10000014457	17.996
11595	F_MORPH_ADIST_2	Central nervous system, pharmacology, behavior: Morphine response (50 mg/kg ip), locomotion from 0-180 min (total activity over 3 hour test) after injection in an activity chamber for females [cm]	19958391	10	8.89548	rsm10000012081	25.8053
11594	F_MORPH_ACOUNT_2	Central nervous system, pharmacology, behavior: Morphine response (50 mg/kg ip), locomotion from 0-180 min (total activity over 3 hour test) after injection in an activity chamber for females [n beam breaks]	19958391	10	8.89548	rsm10000012081	25.4439
11338	M_MORPH_ADIST_2	Central nervous system, pharmacology, behavior: Morphine response (50 mg/kg ip), locomotion from 0-180 min (total activity over 3 hour test) after injection in an activity chamber for males [cm]	19958391	10	8.89548	rsm10000012081	34.6475
11852	MORPH_ADIST_2	Central nervous system, pharmacology, behavior: Morphine response (50 mg/kg ip), locomotion from 0-180 min (total activity over 3 hour test) after injection in an activity chamber for males and females [cm]	19958391	10	8.89548	rsm10000012081	33.9459
11851	MORPH_ACOUNT_2	Central nervous system, pharmacology, behavior: Morphine response (50 mg/kg ip), locomotion from 0-180 min (total activity over 3 hour test) after injection in an activity chamber for males and females [n beam breaks]	19958391	10	8.89548	rsm10000012081	32.8608
11337	M_MORPH_ACOUNT_2	Central nervous system, pharmacology, behavior: Morphine response (50 mg/kg ip), locomotion from 0-180 min after injection (total open field activity over 3 hour test) for males [n beam breaks]	19958391	10	8.89548	rsm10000012081	31.8851
11570	F_AMCNT120	Central nervous system, pharmacology, behavior: Morphine response (50 mg/kg ip), locomotion from 105-120 min after injection in an activity chamber for females [n beam breaks]	19958391	10	8.89548	rsm10000012081	13.8234
11313	M_AMCNT120	Central nervous system, pharmacology, behavior: Morphine response (50 mg/kg ip), locomotion from 105-120 min after injection in an activity chamber for males [n beam breaks]	19958391	10	8.89548	rsm10000012081	21.8295
11827	AMCNT120	Central nervous system, pharmacology, behavior: Morphine response (50 mg/kg ip), locomotion from 105-120 min after injection in an activity chamber for males and females [n beam breaks]	19958391	10	8.89548	rsm10000012081	22.598
11571	F_AMCNT135	Central nervous system, pharmacology, behavior: Morphine response (50 mg/kg ip), locomotion from 120-135 min after injection in an activity chamber for females [n beam breaks]	19958391	1	173.533	rsm10000002179	12.3013
11314	M_AMCNT135	Central nervous system, pharmacology, behavior: Morphine response (50 mg/kg ip), locomotion from 120-135 min after injection in an activity chamber for males [n beam breaks]	19958391	10	8.89548	rsm10000012081	15.4756
11828	AMCNT135	Central nervous system, pharmacology, behavior: Morphine response (50 mg/kg ip), locomotion from 120-135 min after injection in an activity chamber for males and females [n beam breaks]	19958391	10	8.89548	rsm10000012081	15.736
11575	F_AMCNT30	Central nervous system, pharmacology, behavior: Morphine response (50 mg/kg ip), locomotion from 15-30 min after injection in an activity chamber for females [n beam breaks]	19958391	10	8.89548	rsm10000012081	17.6477
11318	M_AMCNT30	Central nervous system, pharmacology, behavior: Morphine response (50 mg/kg ip), locomotion from 15-30 min after injection in an activity chamber for males [n beam breaks]	19958391	10	5.6369	rsm10000012031	15.467
11832	AMCNT30	Central nervous system, pharmacology, behavior: Morphine response (50 mg/kg ip), locomotion from 15-30 min after injection in an activity chamber for males and females [n beam breaks]	19958391	10	8.89548	rsm10000012081	18.764
11573	F_AMCNT165	Central nervous system, pharmacology, behavior: Morphine response (50 mg/kg ip), locomotion from 150-165 min after injection in an activity chamber for females [n beam breaks]	19958391	16	27.4535	rsm10000019205	18.2244
11316	M_AMCNT165	Central nervous system, pharmacology, behavior: Morphine response (50 mg/kg ip), locomotion from 150-165 min after injection in an activity chamber for males [n beam breaks]	19958391	16	27.454	rsm10000019206	9.9697
11830	AMCNT165	Central nervous system, pharmacology, behavior: Morphine response (50 mg/kg ip), locomotion from 150-165 min after injection in an activity chamber for males and females [n beam breaks]	19958391	16	27.454	rsm10000019206	20.5833
11574	F_AMCNT180	Central nervous system, pharmacology, behavior: Morphine response (50 mg/kg ip), locomotion from 165-180 min after injection in an activity chamber for females [n beam breaks]	19958391	16	27.4535	rsm10000019205	25.2246
11317	M_AMCNT180	Central nervous system, pharmacology, behavior: Morphine response (50 mg/kg ip), locomotion from 165-180 min after injection in an activity chamber for males [n beam breaks]	19958391	16	27.454	rsm10000019206	13.2184
11831	AMCNT180	Central nervous system, pharmacology, behavior: Morphine response (50 mg/kg ip), locomotion from 165-180 min after injection in an activity chamber for males and females [n beam breaks]	19958391	16	27.454	rsm10000019206	24.9273
11576	F_AMCNT45	Central nervous system, pharmacology, behavior: Morphine response (50 mg/kg ip), locomotion from 30-45 min after injection in an activity chamber for females [n beam breaks]	19958391	10	8.89548	rsm10000012081	25.2555
11319	M_AMCNT45	Central nervous system, pharmacology, behavior: Morphine response (50 mg/kg ip), locomotion from 30-45 min after injection in an activity chamber for males [n beam breaks]	19958391	10	5.6369	rsm10000012031	25.6778
11833	AMCNT45	Central nervous system, pharmacology, behavior: Morphine response (50 mg/kg ip), locomotion from 30-45 min after injection in an activity chamber for males and females [n beam breaks]	19958391	10	5.6369	rsm10000012031	28.1927
11577	F_AMCNT60	Central nervous system, pharmacology, behavior: Morphine response (50 mg/kg ip), locomotion from 45-60 min after injection in an activity chamber for females [n beam breaks]	19958391	10	8.89548	rsm10000012081	29.863
11320	M_AMCNT60	Central nervous system, pharmacology, behavior: Morphine response (50 mg/kg ip), locomotion from 45-60 min after injection in an activity chamber for males [n beam breaks]	19958391	10	5.6369	rsm10000012031	36.0262
11834	AMCNT60	Central nervous system, pharmacology, behavior: Morphine response (50 mg/kg ip), locomotion from 45-60 min after injection in an activity chamber for males and females [n beam breaks]	19958391	10	5.6369	rsm10000012031	35.0667
11578	F_AMCNT75	Central nervous system, pharmacology, behavior: Morphine response (50 mg/kg ip), locomotion from 60-75 min after injection in an activity chamber for females [n beam breaks]	19958391	10	8.89548	rsm10000012081	28.9998
11321	M_AMCNT75	Central nervous system, pharmacology, behavior: Morphine response (50 mg/kg ip), locomotion from 60-75 min after injection in an activity chamber for males [n beam breaks]	19958391	10	5.6369	rsm10000012031	35.8119
11835	AMCNT75	Central nervous system, pharmacology, behavior: Morphine response (50 mg/kg ip), locomotion from 60-75 min after injection in an activity chamber for males and females [n beam breaks]	19958391	10	8.89548	rsm10000012081	35.9371
11579	F_AMCNT90	Central nervous system, pharmacology, behavior: Morphine response (50 mg/kg ip), locomotion from 75-90 min after injection in an activity chamber for females [n beam breaks]	19958391	10	8.89548	rsm10000012081	24.8509
11322	M_AMCNT90	Central nervous system, pharmacology, behavior: Morphine response (50 mg/kg ip), locomotion from 75-90 min after injection in an activity chamber for males [n beam breaks]	19958391	10	5.6369	rsm10000012031	28.9701
11836	AMCNT90	Central nervous system, pharmacology, behavior: Morphine response (50 mg/kg ip), locomotion from 75-90 min after injection in an activity chamber for males and females [n beam breaks]	19958391	10	8.89548	rsm10000012081	32.1514
11569	F_AMCNT105	Central nervous system, pharmacology, behavior: Morphine response (50 mg/kg ip), locomotion from 90-105 min after injection in an activity chamber for females [n beam breaks]	19958391	10	8.89548	rsm10000012081	20.2355
11312	M_AMCNT105	Central nervous system, pharmacology, behavior: Morphine response (50 mg/kg ip), locomotion from 90-105 min after injection in an activity chamber for males [n beam breaks]	19958391	10	8.89548	rsm10000012081	26.0843
11826	AMCNT105	Central nervous system, pharmacology, behavior: Morphine response (50 mg/kg ip), locomotion from 90-105 min after injection in an activity chamber for males and females [n beam breaks]	19958391	10	8.89548	rsm10000012081	28.8217
11596	F_MORPH_NX	Central nervous system, pharmacology, behavior: Naloxone-induced morphine withdrawal, naloxone (30 mg/kg ip) after morphine (50 mg/kg dose ip), change in locomotion for females (last 15 min of morphine test (165-180 min) minus first 15 min after naloxone) [cm difference]	19958391	16	27.454	rsm10000019206	24.4955
11339	M_MORPH_NX	Central nervous system, pharmacology, behavior: Naloxone-induced morphine withdrawal, naloxone (30 mg/kg ip) after morphine (50 mg/kg dose ip), change in locomotion for males (last 15 min of morphine test (165-180 min) minus first 15 min after naloxone) [cm difference]	19958391	16	27.454	rsm10000019206	14.4126
11853	MORPH_NX	Central nervous system, pharmacology, behavior: Naloxone-induced morphine withdrawal, naloxone (30 mg/kg ip) after morphine (50 mg/kg dose ip), change in locomotion for males and females (last 15 min of morphine test (165-180 min) minus first 15 min after naloxone) [cm difference]	19958391	16	27.454	rsm10000019206	25.1894
11592	F_DEFECATE	Central nervous system, pharmacology, behavior: Naloxone-induced morphine withdrawal, naloxone (30 mg/kg ip) after morphine (50 mg/kg dose ip), defecation in an activity chamber for females [n fecal boli]	19958391	16	27.0381	rsm10000019200	10.4935
11335	M_DEFECATE	Central nervous system, pharmacology, behavior: Naloxone-induced morphine withdrawal, naloxone (30 mg/kg ip) after morphine (50 mg/kg dose ip), defecation in an activity chamber for males [n fecal boli]	19958391	11	80.0365	rsm10000000038	11.3168
11849	DEFECATE	Central nervous system, pharmacology, behavior: Naloxone-induced morphine withdrawal, naloxone (30 mg/kg ip) after morphine (50 mg/kg dose ip), defecation in an activity chamber for males and females [n fecal boli]	19958391	17	40.5711	rs13482981	11.6528
11614	F_NX_ADIST_3	Central nervous system, pharmacology, behavior: Naloxone-induced morphine withdrawal, naloxone (30 mg/kg ip) after morphine (50 mg/kg dose ip), horizontal activity (distance traveled) from 0-15 min after naloxone injection for females [cm]	19958391	3	155.087	rsm10000004656	15.6482
11357	M_NX_ADIST_3	Central nervous system, pharmacology, behavior: Naloxone-induced morphine withdrawal, naloxone (30 mg/kg ip) after morphine (50 mg/kg dose ip), horizontal activity (distance traveled) from 0-15 min after naloxone injection for males [cm]	19958391	3	147.25	rsm10000004577	15.7534
11871	NX_ADIST_3	Central nervous system, pharmacology, behavior: Naloxone-induced morphine withdrawal, naloxone (30 mg/kg ip) after morphine (50 mg/kg dose ip), horizontal activity (distance traveled) from 0-15 min after naloxone injection for males and females [cm]	19958391	12	35.5175	rsm10000000023	17.2401
11613	F_NX_ACOUNT_3	Central nervous system, pharmacology, behavior: Naloxone-induced morphine withdrawal, naloxone (30 mg/kg ip) after morphine (50 mg/kg dose ip), locomotion from 0-15 min after naloxone injection for females [n beam breaks]	19958391	6	116.943	rsm10000007787	14.5097
11356	M_NX_ACOUNT_3	Central nervous system, pharmacology, behavior: Naloxone-induced morphine withdrawal, naloxone (30 mg/kg ip) after morphine (50 mg/kg dose ip), locomotion from 0-15 min after naloxone injection for males [n beam breaks]	19958391	3	147.25	rsm10000004577	17.322
11870	NX_ACOUNT_3	Central nervous system, pharmacology, behavior: Naloxone-induced morphine withdrawal, naloxone (30 mg/kg ip) after morphine (50 mg/kg dose ip), locomotion from 0-15 min after naloxone injection for males and females [n beam breaks]	19958391	6	119.485	rsm10000078112	17.1004
11593	F_JUMPS	Central nervous system, pharmacology, behavior: Naloxone-induced morphine withdrawal, naloxone (30 mg/kg ip) after morphine (50 mg/kg dose ip), number of jumps for females [n/15 min test]	19958391	15	10.4209	rsm10000018182	12.6531
11336	M_JUMPS	Central nervous system, pharmacology, behavior: Naloxone-induced morphine withdrawal, naloxone (30 mg/kg ip) after morphine (50 mg/kg dose ip), number of jumps for males [n/15 min test]	19958391	14	54.3416	rsm10000017407	16.7662
11850	JUMPS	Central nervous system, pharmacology, behavior: Naloxone-induced morphine withdrawal, naloxone (30 mg/kg ip) after morphine (50 mg/kg dose ip), number of jumps for males and females [n/15 min test]	19958391	15	10.4209	rsm10000018182	17.3795
11616	F_POSTURE	Central nervous system, pharmacology, behavior: Naloxone-induced morphine withdrawal, naloxone (30 mg/kg ip) after morphine (50 mg/kg dose ip), postural changes for females [ordinal scale, 0=no effect, 3=max]	19958391	2	57.8641	rsm10000290612	10.9576
11359	M_POSTURE	Central nervous system, pharmacology, behavior: Naloxone-induced morphine withdrawal, naloxone (30 mg/kg ip) after morphine (50 mg/kg dose ip), postural changes for males [ordinal scale, 0=no effect, 3=max]	19958391	2	106.512	rsm10000030152	11.5519
11873	POSTURE	Central nervous system, pharmacology, behavior: Naloxone-induced morphine withdrawal, naloxone (30 mg/kg ip) after morphine (50 mg/kg dose ip), postural changes for males and females [ordinal scale, 0=no effect, 3=max]	19958391	3	18.709	rsm10000003831	10.6106
11617	F_PTOSIS	Central nervous system, pharmacology, behavior: Naloxone-induced morphine withdrawal, naloxone (30 mg/kg ip) after morphine (50 mg/kg dose ip), ptosis for females [ordinal scale, 0=no effect, 3=max]	19958391	13	52.5712	rsm10000158792	10.0909
11874	PTOSIS	Central nervous system, pharmacology, behavior: Naloxone-induced morphine withdrawal, naloxone (30 mg/kg ip) after morphine (50 mg/kg dose ip), ptosis for males and females [ordinal scale, 0=no effect, 3=max]	19958391	2	60.9428	rsm10000290623	10.8423
11618	F_SALIVA	Central nervous system, pharmacology, behavior: Naloxone-induced morphine withdrawal, naloxone (30 mg/kg ip) after morphine (50 mg/kg dose ip), salivation for females [ordinal scale, 0=control level, 3=max]	19958391	16	59.7234	rs32779786	11.8962
11361	M_SALIVA	Central nervous system, pharmacology, behavior: Naloxone-induced morphine withdrawal, naloxone (30 mg/kg ip) after morphine (50 mg/kg dose ip), salivation for males (BXD38 winsorized from1.833 to 0.850 by RWW) [ordinal scale, 0=control level, 3=max]	19958391	3	155.087	rsm10000004656	16.823
11875	SALIVA	Central nervous system, pharmacology, behavior: Naloxone-induced morphine withdrawal, naloxone (30 mg/kg ip) after morphine (50 mg/kg dose ip), salivation for males and females [ordinal scale, 0=control level, 3=max]	19958391	1	167.183	rsm10000002051	11.3661
11591	F_CONSTRICT	Central nervous system, pharmacology, behavior: Naloxone-induced morphine withdrawal, naloxone (30 mg/kg ip) after morphine (50 mg/kg dose ip), severity of abdominal contraction for females [ordinal scale, 0=no effect, 3=max]	19958391	11	107.053	rsm10000014555	7.35775
11334	M_CONSTRICT	Central nervous system, pharmacology, behavior: Naloxone-induced morphine withdrawal, naloxone (30 mg/kg ip) after morphine (50 mg/kg dose ip), severity of abdominal contraction for males [ordinal scale, 0=no effect, 3=max]	19958391	13	115.867	rsm10000016514	9.33823
11848	CONSTRICT	Central nervous system, pharmacology, behavior: Naloxone-induced morphine withdrawal, naloxone (30 mg/kg ip) after morphine (50 mg/kg dose ip), severity of abdominal contraction for males and females [ordinal scale, 0=no effect, 3=max]	19958391	19	48.3278	rsm10002113349	10.7851
11615	F_NX_VCOUNT_3	Central nervous system, pharmacology, behavior: Naloxone-induced morphine withdrawal, naloxone (30 mg/kg ip) after morphine (50 mg/kg dose ip), vertical activity (rears) from 0-15 min after naloxone injection for females [n beam breaks]	19958391	15	6.77818	rsm10000018176	14.9699
11872	NX_VCOUNT_3	Central nervous system, pharmacology, behavior: Naloxone-induced morphine withdrawal, naloxone (30 mg/kg ip) after morphine (50 mg/kg dose ip), vertical activity (rears) from 0-15 min after naloxone injection for males and females [n beam breaks]	19958391	5	85.2318	rsm10000006471	11.1816
11619	F_SHAKE	Central nervous system, pharmacology, behavior: Naloxone-induced morphine withdrawal, naloxone (30 mg/kg ip) after morphine (50 mg/kg dose ip), wet dog shakes for females [ordinal scale, 0=no effect, 3=max]	19958391	13	111.685	rsm10000016496	12.5569
11362	M_SHAKE	Central nervous system, pharmacology, behavior: Naloxone-induced morphine withdrawal, naloxone (30 mg/kg ip) after morphine (50 mg/kg dose ip), wet dog shakes for males [ordinal scale, 0=no effect, 3=max]	19958391	6	22.4701	rsm10000007053	8.51231
11876	SHAKE	Central nervous system, pharmacology, behavior: Naloxone-induced morphine withdrawal, naloxone (30 mg/kg ip) after morphine (50 mg/kg dose ip), wet dog shakes for males [ordinal scale, 0=no effect, 3=max]	19958391	13	110.393	rsm10000016485	12.1558
11360	M_PTOSIS	Central nervous system, pharmacology: Naloxone-induced morphine withdrawal, naloxone (30 mg/kg ip) after morphine (50 mg/kg dose ip), ptosis for males [ordinal scale, 0=no effect, 3=max]	19958391	2	60.9428	rsm10000290623	12.2347
